# Supplementary material for: Comparative Thermo-Mechanical Properties of Sustainable Epoxy Polymer Networks Derived from Linseed Oil
Source: Polymers (Basel). 2022 Oct 8;14(19):4212. doi: 10.3390/polym14194212 (PMC9570653; doi:10.3390/polym14194212)
Supplement: Supplementary file 1 [file polymers-14-04212-s001.zip]

Archive with 1 entries (1 files):
- polymers-1931762-supplementary.pdf
